# Supplementary material for: Mono- and Co-Doped Mn-Doped CsPbCl3 Perovskites with Enhanced Doping Efficiency and Photoluminescent Performance
Source: Materials (Basel). 2023 Aug 9;16(16):5545. doi: 10.3390/ma16165545 (PMC10456559; doi:10.3390/ma16165545)
Supplement: Supplementary file 1 [file materials-16-05545-s001.zip]

Archive with 1 entries (1 files):
- materials-2505497-supplementary.pdf
